# Supplementary material for: Nurse‐Led Models of Service Delivery for Skin Cancer Detection: A Systematic Review
Source: J Adv Nurs. 2025 Apr 1;81(12):8432–56. doi: 10.1111/jan.16854 (PMC12623683; doi:10.1111/jan.16854)
Supplement: Supplementary file 1 — Appendix S1. [file JAN-81-8432-s004.zip]

Archive with 2 entries (2 files):
- Supplementary document 1a - PRISMA abstract checklist 25th January 2025.docx
- Supplementary document 1b - PRISMA checklist 4th January 2025.docx
